# Supplementary material for: WhatsApp-based intervention in urban Colombia to support the prevention of arboviral diseases: a feasibility study
Source: Pathog Glob Health. 2024 May 24;118(4):334–47. doi: 10.1080/20477724.2024.2358263 (PMC11238608; doi:10.1080/20477724.2024.2358263)
Supplement: Supplemental Material [file YPGH_A_2358263_SM7341.zip]

Archive with 3 entries (3 files):
- Additional file 1 Messages.docx
- Additional file 2.xlsx
- Additional file 3.xlsx
