# Supplementary material for: WhatsApp-based intervention in urban Colombia to support the prevention of arboviral diseases: a feasibility study
Source: Pathog Glob Health. 2024 May 24;118(4):334–47. doi: 10.1080/20477724.2024.2358263 (PMC11238608; doi:10.1080/20477724.2024.2358263)
Supplement: Supplemental Material [file YPGH_A_2358263_SM7341.zip › Additional file 2.xlsx]

## Sheet: Pre-post survey
Code	# Survey	Person	Setting	Area	Age	Education	Occupation	Pre Well Informed	Post Well Informed	Pre Mosquito	Post Mosquito	Pre Water	Post Water	Pre breeding site	Post breeding site	Pre syntoms	Post Syntoms	Pre sign 1	Post sign 1	Pre sign 2	Post sign 2	Pre sign 3	Post sign 3	Pre who transmitte	Post who transmitte	Pre pet	Post pet	Pre tank	Post tank	Pre changed pet	Post changed pet	Pre changed tank	Post changed tank	New method	Where apply	Preparation	Satisfaction	Acceptance
P1	7	1	Villa del Rosario	El Páramo	45	High school	Baker	No	Yes	Patas blancas	Aedes	Clean water	Clean water	Yes	Yes	3 of 3	3 of 3	Fever	Fever	Vomit	Headache	Blooding	Blooding	I don't know	Female mosquito	Each 2 days	Each 2 days	Each 2 days	Each 2 days	Today	Today	Today	3 days ago	Coating	Laundry tank	Yes	Excellent	Yes
P2	13	1	Villa del Rosario	El Páramo	35	High school	No response	Yes	Yes	No	Aedes	Dirty water	Clean water	No	Yes	3 of 3	2 of 3	Fever	Fever	Headache	Headache	Vomit	No response	Female mosquito	Female mosquito	Each 2 days	Each 2 days	Each 2 days	Each week	No pet	Today	A week ago	3 days ago	Coating	Laundry tank	Yes	Excellent	Yes
LP1	6	1	Villa del Rosario	La Palmita	36	Basic school	Housewife	No response	Yes	No	Patas blancas	Clean water	Clean water	I dont know	Yes	3 of 3	3 of 3	Fever	Fever	Vomit	Headache	Skin rash	Skin rash	Male mosquito	Male mosquito	Each 2 days	Each 2 days	Each week	Each week	No response	2 days ago	3 days ago	A week ago	Coating	Laundry tank	Yes	Excellent	Yes
G1	15	1	Villa del Rosario	Gramalote	68	Basic school	Housewife	Yes	Yes	Patas blancas	Patas blancas	Clean water	Clean water	Yes	Yes	3 of 3	3 of 3	Fever	Fever	Vomit	Headache	Diarrhea	Joint pain	Larvae	Female mosquito	Each 2 days	Each 2 days	Each week	Each week	No pet	No pet	5 days ago	A week ago	Fumigation	I don't know	I don't know	Excellent	Yes
G2	12	1	Villa del Rosario	Gramalote	58	Basic school	Bricklayer	Yes	Yes	Patas blancas	Patas blancas	Clean water	Clean water	Yes	Yes	2 of 3	3 of 3	Vomit	Fever	Headache	Headache	No response	Vomit	Male mosquito	Male mosquito	Each 2 days	Each 2 days	Each week	Each 2 days	Today	Today	Today	Today	Coating	Laundry tank	Yes	Excellent	Yes
SS1	10	1	Villa del Rosario	Santa Bárbara	40	Basic school	Housewife	No	Yes	I don't know	Aedes	Both water	Clean water	Yes	Yes	2 of 3	3 of 3	Fever	Fever	Diarrhea	Headache	No response	Diarrhea	Female mosquito	Female mosquito	Each 2 days	Each 2 days	Each 2 days	Each week	Today	Today	A month ago	A week ago	Coating	Storage tank	Yes	Excellent	Yes
SS2	16	1	Villa del Rosario	Santa Bárbara	39	High school	Shoemaker	No response	Yes	I don't know	Aedes	Both water	Clean water	Yes	Yes	3 of 3	3 of 3	Fever	Fever	Headache	Vomit	Diarrhea	Diarrhea	Female mosquito	Female mosquito	Each 2 days	Each 2 days	Each week	Each week	No pet	2 days ago	When water arrives	A week ago	Coating	Laundry tank	Yes	Excellent	Yes
SP1	18	1	Villa del Rosario	Sendero de Paz	38	Basic school	Housewife	Yes	Yes	Patas blancas	Aedes	Grass	Dirty water	Yes	Yes	0 of 3	1 of 3	No response	Fever	No response	No response	No response	No response	I don't know	Female mosquito	Each 2 days	Each 2 days	Each week	Each week	Today	Today	A week ago	A week ago	Coating	Laundry tank	Yes	Excellent	Yes
SJ1	17	1	Villa del Rosario	San Judas	57	Basic school	Housewife	No response	Yes	No	No	Clean water	Clean water	Yes	Yes	2 of 3	3 of 3	Fever	Fever	Headache	Headache	No response	Malaise	Female mosquito	Female mosquito	Each 2 days	Each 2 days	Each 2 days	Each week	Today	Today	Today	Today	Coating	Laundry tank	Yes	Excellent	Yes
SJ2	14	1	Villa del Rosario	San Judas	33	High school	Hairdresser	Yes	Yes	Aedes	Aedes	Clean water	Clean water	Yes	Yes	3 of 3	3 of 3	Fever	Fever	Diarrhea	Joint pain	Blooding	Loss of appetite	Male mosquito	Female mosquito	Each 2 days	Each 2 days	Each week	Each week	Today	Yesterday	3 days ago	5 days ago	Coating	Storage tank	Yes	Excellent	Yes
SJ3	5	1	Villa del Rosario	San Judas	39	Basic school	Housewife	No response	Yes	Aedes	Aedes	Clean water	Clean water	Yes	Yes	3 of 3	3 of 3	Fever	Fever	Joint pain	Joint pain	Skin rash	Skin rash	Both mosquitoes	Female mosquito	Each 2 days	Each 2 days	Each week	Each week	No response	No pet	2 weeks ago	3 days ago	Coating	Laundry tank	Yes	Excellent	Yes
SJ4	8	1	Villa del Rosario	San Judas	39	High school	No response	Yes	Yes	No response	Aedes	Clean water	Clean water	Yes	Yes	3 of 3	3 of 3	Fever	Fever	Diarrhea	Headache	Vomit	Vomit	Male mosquito	Female mosquito	Each 2 days	Each week	Each month	Each week	Yesterday	No pet	A month ago	20 days ago	Coating	Laundry tank	Yes	Excellent	Yes
GC1	3	1	Villa del Rosario	Gran Colombia	49	No Education	Housewife	No response	Yes	Patas blancas	Aedes	Clean water	Clean water	No response	Yes	3 of 3	3 of 3	Fever	Fever	Headache	Headache	Joint pain	Joint pain	I don't know	Male mosquito	No response	Each 2 days	No response	Each month	Today	Today	When water arrives	A week ago	Coating	Storage tank	No response	Excellent	Yes
GC2	2	1	Villa del Rosario	Gran Colombia	47	High school	No response	No response	Yes	No	Aedes	Dirty water	Clean water	Yes	Yes	3 of 3	3 of 3	Fever	Fever	Headache	Headache	Joint pain	Joint pain	Male mosquito	Male mosquito	Each 2 days	Each 2 days	Each week	Each month	Today	Today	15 days ago	A week ago	Coating	Storage tank	Yes	Excellent	Yes
GC3	1	1	Villa del Rosario	Gran Colombia	38	Vocational education	Educational agent	Yes	Yes	Aedes	Aedes	Clean water	Clean water	Yes	Yes	3 of 3	3 of 3	Fever	Fever	Headache	Headache	Skin rash	Skin rash	Female mosquito	Female mosquito	Each 2 days	Each 2 days	Each week	Each week	2 days ago	2 days ago	A week ago	A week ago	Coating	Laundry tank	Yes	Excellent	Yes
GC4	9	1	Villa del Rosario	Gran Colombia	35	High school	Self-employed	Yes	Yes	Aedes	Aedes	All options	Clean water	Yes	Yes	1 of 3	3 of 3	Vomit	Fever	No response	Vomit	No response	Diarrhea	Female mosquito	Female mosquito	Each 2 days	Each 2 days	Each month	Each week	Today	Yesterday	2 months ago	A week ago	Coating	All tanks	Yes	Excellent	Yes
GC5	11	1	Villa del Rosario	Gran Colombia	34	High school	Housewife	Yes	Yes	Aedes	Aedes	Clean water	Clean water	Yes	Yes	2 of 3	3 of 3	Fever	Fever	Joint pain	Headache	No response	Joint pain	Female mosquito	Female mosquito	Each 2 days	Each 2 days	Each week	Each week	No response	2 days ago	A week ago	A week ago	Coating	Storage tank	Yes	Excellent	Yes
GC6	4	1	Villa del Rosario	Gran Colombia	20	High school	Housewife	No response	Yes	Patas blancas	Patas blancas	Dirty water	All options	I dont know	No response	2 of 3	3 of 3	Fever	Headache	Joint pain	Stomach pain	No response	Vomit	Male mosquito	Male mosquito	Each week	Each 2 days	Each week	Each week	No response	Yesterday	No response	A week ago	No response	Storage tank	Yes	Excellent	Yes
N1	29	1	Los Patios	11 de Noviembre	63	Vocational education	Educational agent	Yes	Yes	Aedes	Aedes	Clean water	Clean water	Yes	Yes	3 of 3	3 of 3	Fever	Fever	Headache	Stomach pain	Eyes pain	Skin rash	Female mosquito	Female mosquito	Each 2 days	Each 2 days	Each week	Each week	Today	Today	A week ago	A week ago	Coating	Laundry tank	Yes	Excellent	Yes
N2	27	1	Los Patios	11 de Noviembre	30	Vocational education	Hairdresser	No	Yes	No	No	Clean water	Dirty water	Yes	Yes	0 of 3	3 of 3	Dengue	Fever	Zika	Skin rash	Chikungunya	Vomit	Female mosquito	Female mosquito	Each 2 days	Each 2 days	Each 2 days	Each 2 days	No pet	No pet	3 days ago	2 days ago	Coating	Laundry tank	Yes	Excellent	Yes
N3	25	1	Los Patios	11 de Noviembre	26	Basic school	Hairdresser	Yes	Yes	No	Aedes	Dirty water	Clean water	I dont know	Yes	3 of 3	3 of 3	Fever	Fever	Vomit	Headache	Diarrhea	Diarrhea	Female mosquito	Female mosquito	Each 2 days	Each 2 days	Each month	Each week	No pet	No response	3 months ago	No response	Coating	No response	No response	Excellent	Yes
N4	24	1	Los Patios	11 de Noviembre	30	High school	Housewife	Yes	Yes	Aedes	Aedes	Clean water	Clean water	Yes	Yes	3 of 3	3 of 3	Fever	Fever	Skin rash	Skin rash	Diarrhea	Diarrhea	Male mosquito	Female mosquito	Each 2 days	Each 2 days	Each 2 days	Each 2 days	No pet	No pet	Yesterday	2 days ago	Coating	Laundry tank	Yes	Excellent	Yes
N5	21	1	Los Patios	11 de Noviembre	28	Basic school	Housewife	No	Yes	No	Patas blancas	Clean water	Clean water	No response	Yes	3 of 3	3 of 3	Fever	Fever	Vomit	Vomit	Diarrhea	Skin rash	Female mosquito	Female mosquito	Each 2 days	Each 2 days	Each month	Each month	No response	No pet	A month ago	3 weeks ago	Coating	Laundry tank	Yes	Excellent	Yes
N6	22	1	Los Patios	11 de Noviembre	33	High school	Housewife	Yes	Yes	No	No	Dirty water	Clean water	Yes	Yes	3 of 3	3 of 3	Fever	Fever	Vomit	Vomit	Diarrhea	Diarrhea	Female mosquito	Female mosquito	Each 2 days	Each 2 days	Each week	Each 2 days	Today	Yesterday	A week ago	2 days ago	Coating	Laundry tank	Yes	Excellent	Yes
N7	20	1	Los Patios	11 de Noviembre	58	Vocational education	Educational agent	No response	Yes	Aedes	Aedes	Clean water	Clean water	Yes	Yes	3 of 3	3 of 3	Headache	Fever	Skin rash	Headache	Weakness	Joint pain	Female mosquito	Female mosquito	Each 2 days	Each 2 days	Each week	Each 2 days	No pet	Today	A week ago	2 days ago	Coating	Laundry tank	Yes	Excellent	Yes
N8	22	1	Los Patios	11 de Noviembre	28	Vocational education	Educational agent	Yes	Yes	Aedes	Aedes	Dirty water	Clean water	Yes	Yes	3 of 3	3 of 3	Fever	Fever	Headache	Headache	Joint pain	Weakness	Male mosquito	Female mosquito	Each 2 days	Each 2 days	Each week	Each week	No pet	Today	15 days ago	3 days ago	Coating	Laundry tank	Yes	Excellent	Yes
N9	19	1	Los Patios	11 de Noviembre	55	Vocational education	Educational agent	Yes	Yes	No	Aedes	Dirty water	Clean water	Yes	Yes	3 of 3	0 of 3	Fever	Zika	Vomit	Chikungunya	Diarrhea	Dengue	Female mosquito	Female mosquito	Each 2 days	Each 2 days	Each week	Each week	No pet	Today	A week ago	A week ago	Coating	Elevated tank	Yes	Excellent	Yes
V1	26	1	Los Patios	Vildeso	33	High school	Housewife	Yes	Yes	Patas blancas	Patas blancas	Clean water	Clean water	Yes	Yes	3 of 3	3 of 3	Fever	Fever	Vomit	Headache	Diarrhea	Skin rash	Female mosquito	Female mosquito	Each 2 days	Each 2 days	Each 2 days	Each 2 days	No pet	No pet	Today	Today	Coating	Laundry tank	Yes	Excellent	Yes
T1	28	1	Los Patios	Tasajero	29	High school	Public employed	No response	Yes	Aedes	Aedes	Clean water	Clean water	Yes	Yes	3 of 3	3 of 3	Fever	Fever	Vomit	Skin rash	Diarrhea	Hinchazon	Female mosquito	Female mosquito	Each 2 days	Each 2 days	Each week	Each week	No pet	No pet	Yesterday	2 days ago	Coating	Laundry tank	Yes	Excellent	Yes
