# Supplementary material for: WhatsApp-based intervention in urban Colombia to support the prevention of arboviral diseases: a feasibility study
Source: Pathog Glob Health. 2024 May 24;118(4):334–47. doi: 10.1080/20477724.2024.2358263 (PMC11238608; doi:10.1080/20477724.2024.2358263)
Supplement: Supplemental Material [file YPGH_A_2358263_SM7341.zip › Additional file 3.xlsx]

## Sheet: WhatsApp chats
Code	Active	Usability	# Messages	Facilitator messages	User messages	Text message	Audio Message	Picture	Gift	Link	Video	sticker	Deleted	Contact	Emoji	Single emoji	Mixed emoji	Mixed emoji tex	Emoji count	👍	🙏	☀️	👏	😍	🙂	😊	😉	😜	🤪	🙃	🤣	😁	😇	🥰	😝	🤔	😚	😶	🙄	😵	😙	🙋	👩‍🎨	🤩	🥳	🦟	😀	🤗	👶
1	Yes	Yes	41	23	18	0	2	1	0	0	0	0	0	0	15	13	1	1	18	14	2	2	0	0	0	0	0	0	0	0	0	0	0	0	0	0	0	0	0	0	0	0	0	0	0	0	0	0	0
2	Yes	Yes	66	40	26	9	12	0	0	1	0	0	1	0	3	1	1	1	4	3	0	0	1	0	0	0	0	0	0	0	0	0	0	0	0	0	0	0	0	0	0	0	0	0	0	0	0	0	0
3	Yes	Yes	34	28	10	3	4	0	0	0	1	0	0	0	2	1	0	1	2	1	0	0	0	1	0	0	0	0	0	0	0	0	0	0	0	0	0	0	0	0	0	0	0	0	0	0	0	0	0
4	Yes	Yes	47	25	22	1	0	1	0	0	0	0	0	0	20	17	2	1	22	3	0	0	1	0	1	1	1	1	1	1	1	1	1	1	1	1	2	1	1	1	1	0	0	0	0	0	0	0	0
5	Yes	Yes	50	25	25	2	2	0	0	0	0	1	0	0	20	1	17	2	48	11	1	0	7	0	0	8	1	0	0	0	0	0	0	2	0	0	0	0	0	0	0	2	1	1	1	1	1	3	1
6	Yes	Yes	64	34	30	19	0	2	0	0	0	0	0	0	9	2	5	2	16	7	0	0	0	0	0	0	2	0	0	0	0	5	0	0	0	1	0	0	0	0	0	0	0	0	0	0	0	0	0
7	Yes	Yes	57	37	20	15	0	0	0	0	0	0	2	1	2	1	0	1	2	2	0	0	0	0	0	0	0	0	0	0	0	0	0	0	0	0	0	0	0	0	0	0	0	0	0	0	0	0	0
8	Yes	Yes	55	30	25	4	2	1	0	0	0	0	0	0	18	0	17	1	79	47	17	0	11	0	0	0	0	0	0	0	0	0	0	0	0	0	0	0	0	0	0	0	0	0	0	0	0	2	0
9	Yes	Yes	44	25	19	3	0	1	0	0	0	0	0	0	15	9	1	5	19	13	1	0	2	1	0	0	0	0	0	0	0	0	0	0	0	0	0	0	0	0	0	0	0	0	0	0	0	0	0
10	Yes	Yes	26	23	3	2	0	0	0	0	0	0	0	0	1	0	1	0	3	2	1	0	0	0	0	0	0	0	0	0	0	0	0	0	0	0	0	0	0	0	0	0	0	0	0	0	0	0	0
11	Yes	Yes	38	23	15	2	0	0	0	0	0	0	0	0	13	9	4	0	14	5	1	0	1	0	0	0	0	0	0	0	0	0	0	0	0	0	0	0	0	0	0	0	0	0	0	0	1	0	0
12	Yes	Yes	52	24	28	10	0	0	0	0	0	0	0	0	18	0	18	0	54	54	0	0	0	0	0	0	0	0	0	0	0	0	0	0	0	0	0	0	0	0	0	0	0	0	0	0	0	0	0
13	Yes	Yes	46	25	21	0	19	2	0	0	0	0	0	0	0	0	0	0	0	0	0	0	0	0	0	0	0	0	0	0	0	0	0	0	0	0	0	0	0	0	0	0	0	0	0	0	0	0	0
14	Yes	Yes	47	24	23	1	0	0	0	0	0	0	0	0	22	21	1	0	23	23	0	0	0	0	0	0	0	0	0	0	0	0	0	0	0	0	0	0	0	0	0	0	0	0	0	0	0	0	0
15	Yes	Yes	26	23	3	0	0	0	0	0	0	0	0	0	3	2	0	1	4	2	0	0	1	0	0	1	0	0	0	0	0	0	0	0	0	0	0	0	0	0	0	0	0	0	0	0	0	0	0
16	Yes	Yes	42	23	19	16	0	0	0	0	0	0	1	0	2	1	0	1	2	2	0	0	0	0	0	0	0	0	0	0	0	0	0	0	0	0	0	0	0	0	0	0	0	0	0	0	0	0	0
17	Yes	Yes	30	25	5	1	0	1	0	0	1	0	0	0	2	1	0	1	3	1	1	0	0	0	0	0	0	0	0	0	0	0	0	1	0	0	0	0	0	0	0	0	0	0	0	0	0	0	0
18	Yes	Yes	34	23	11	0	0	0	0	0	0	0	0	0	11	9	2	0	13	9	0	0	0	0	0	0	3	0	0	0	0	0	0	0	0	0	0	0	0	0	0	0	0	0	0	0	0	0	0
19	Yes	Yes	32	25	7	1	0	0	0	0	0	0	0	0	6	5	0	1	6	6	0	0	0	0	0	0	0	0	0	0	0	0	0	0	0	0	0	0	0	0	0	0	0	0	0	0	0	0	0
20	Yes	Yes	27	25	2	0	0	2	0	0	0	0	0	0	0	0	0	0	0	0	0	0	0	0	0	0	0	0	0	0	0	0	0	0	0	0	0	0	0	0	0	0	0	0	0	0	0	0	0
21	Yes	Yes	28	24	4	2	0	0	0	0	0	0	0	0	2	1	1	0	3	1	1	0	0	0	0	1	0	0	0	0	0	0	0	0	0	0	0	0	0	0	0	0	0	0	0	0	0	0	0
22	Yes	Yes	41	23	18	3	0	0	0	0	0	0	0	0	15	8	6	1	24	15	0	0	2	0	0	0	0	0	0	0	0	0	0	1	0	0	0	0	0	0	0	0	0	0	0	0	0	0	0
23	Yes	Yes	45	23	22	0	0	4	0	0	0	0	0	0	18	13	5	0	24	16	1	0	0	0	0	2	1	0	0	0	0	0	0	0	0	0	0	0	0	0	0	0	0	0	0	0	0	0	0
24	Yes	Yes	38	27	11	1	0	0	0	0	0	0	0	0	10	10	0	0	10	10	0	0	0	0	0	0	0	0	0	0	0	0	0	0	0	0	0	0	0	0	0	0	0	0	0	0	0	0	0
25	Yes	Yes	31	26	5	2	0	1	0	0	0	0	0	0	2	0	1	1	3	0	0	0	2	0	0	0	0	0	0	0	0	0	0	0	0	0	0	0	0	0	0	0	0	0	0	0	0	1	0
26	Yes	Yes	37	23	14	8	0	0	0	0	0	0	0	0	6	4	0	2	6	6	0	0	0	0	0	0	0	0	0	0	0	0	0	0	0	0	0	0	0	0	0	0	0	0	0	0	0	0	0
27	Yes	Yes	35	28	7	5	0	0	0	0	0	0	0	0	2	2	0	0	2	2	0	0	0	0	0	0	0	0	0	0	0	0	0	0	0	0	0	0	0	0	0	0	0	0	0	0	0	0	0
28	Yes	Yes	28	26	2	2	0	0	0	0	0	0	0	0	0	0	0	0	0	0	0	0	0	0	0	0	0	0	0	0	0	0	0	0	0	0	0	0	0	0	0	0	0	0	0	0	0	0	0
29	Yes	Yes	27	23	4	0	0	0	0	0	0	0	0	0	4	3	0	1	4	2	0	0	0	1	0	0	1	0	0	0	0	0	0	0	0	0	0	0	0	0	0	0	0	0	0	0	0	0	0
30	Yes	No	26	25	1	1	0	0	0	0	0	0	0	0	0	0	0	0	0	0	0	0	0	0	0	0	0	0	0	0	0	0	0	0	0	0	0	0	0	0	0	0	0	0	0	0	0	0	0
31	Yes	Yes	27	23	4	4	0	0	0	0	0	0	0	0	0	0	0	0	0	0	0	0	0	0	0	0	0	0	0	0	0	0	0	0	0	0	0	0	0	0	0	0	0	0	0	0	0	0	0
32	Yes	Yes	25	24	1	1	0	0	0	0	0	0	0	0	0	0	0	0	0	0	0	0	0	0	0	0	0	0	0	0	0	0	0	0	0	0	0	0	0	0	0	0	0	0	0	0	0	0	0
33	Yes	Yes	29	23	6	0	0	0	0	0	0	0	0	0	6	5	1	0	7	7	0	0	0	0	0	0	0	0	0	0	0	0	0	0	0	0	0	0	0	0	0	0	0	0	0	0	0	0	0
34	Yes	Yes	25	23	2	2	0	0	0	0	0	0	0	0	0	0	0	0	0	0	0	0	0	0	0	0	0	0	0	0	0	0	0	0	0	0	0	0	0	0	0	0	0	0	0	0	0	0	0
35	Yes	Yes	25	24	1	0	0	0	0	0	0	0	0	0	1	1	0	0	1	1	0	0	0	0	0	0	0	0	0	0	0	0	0	0	0	0	0	0	0	0	0	0	0	0	0	0	0	0	0
36	Yes	Yes	25	23	2	1	0	0	0	0	0	0	0	0	1	1	0	0	1	1	0	0	0	0	0	0	0	0	0	0	0	0	0	0	0	0	0	0	0	0	0	0	0	0	0	0	0	0	0
37	Yes	No	24	24	0	0	0	0	0	0	0	0	0	0	0	0	0	0	0	0	0	0	0	0	0	0	0	0	0	0	0	0	0	0	0	0	0	0	0	0	0	0	0	0	0	0	0	0	0
38	Yes	No	24	24	0	0	0	0	0	0	0	0	0	0	0	0	0	0	0	0	0	0	0	0	0	0	0	0	0	0	0	0	0	0	0	0	0	0	0	0	0	0	0	0	0	0	0	0	0
39	Yes	No	24	24	0	0	0	0	0	0	0	0	0	0	0	0	0	0	0	0	0	0	0	0	0	0	0	0	0	0	0	0	0	0	0	0	0	0	0	0	0	0	0	0	0	0	0	0	0
40	Yes	No	24	24	0	0	0	0	0	0	0	0	0	0	0	0	0	0	0	0	0	0	0	0	0	0	0	0	0	0	0	0	0	0	0	0	0	0	0	0	0	0	0	0	0	0	0	0	0
41	Yes	No	24	24	0	0	0	0	0	0	0	0	0	0	0	0	0	0	0	0	0	0	0	0	0	0	0	0	0	0	0	0	0	0	0	0	0	0	0	0	0	0	0	0	0	0	0	0	0
42	Yes	No	24	24	0	0	0	0	0	0	0	0	0	0	0	0	0	0	0	0	0	0	0	0	0	0	0	0	0	0	0	0	0	0	0	0	0	0	0	0	0	0	0	0	0	0	0	0	0
43	Yes	No	24	24	0	0	0	0	0	0	0	0	0	0	0	0	0	0	0	0	0	0	0	0	0	0	0	0	0	0	0	0	0	0	0	0	0	0	0	0	0	0	0	0	0	0	0	0	0
44	Yes	Yes	24	23	1	0	0	0	0	0	0	0	0	0	1	1	0	0	1	0	0	0	0	0	0	0	0	0	0	0	0	0	0	0	0	0	0	0	0	0	0	1	0	0	0	0	0	0	0
45	Yes	Yes	24	23	1	0	0	0	1	0	0	0	0	0	0	0	0	0	0	0	0	0	0	0	0	0	0	0	0	0	0	0	0	0	0	0	0	0	0	0	0	0	0	0	0	0	0	0	0
[truncated: 23 more columns]
